# Supplementary material for: High and Hyper: Fentanyl Induces Psychomotor Side-Effects in Healthy Pigs
Source: Animals (Basel). 2023 May 17;13(10):1671. doi: 10.3390/ani13101671 (PMC10215380; doi:10.3390/ani13101671)
Supplement: Supplementary file 1 [file animals-13-01671-s001.zip]

Archive with 2 entries (2 files):
- animals-2351808-supplementary.pdf
- Jumping behavior video suppl material.mp4
